# Supplementary material for: From Early Domesticated Rice of the Middle Yangtze Basin to Millet, Rice and Wheat Agriculture: Archaeobotanical Macro-Remains from Baligang, Nanyang Basin, Central China (6700–500 BC)
Source: PLoS One. 2015 Oct 13;10(10):e0139885. doi: 10.1371/journal.pone.0139885 (PMC4604147; doi:10.1371/journal.pone.0139885)
Supplement: S1 Table — Taxa names/categories are listed in column D. Samples are grouped by phase, numbered according to onsite context numbers, and sample size (approximate volume of sediment floated) is indicated. The first three columns indicate how we have classified probable arable weeds (wetland, upland, or other). (XLSX) [file pone.0139885.s001.xlsx]

## Sheet: Baligang
weed ecology types			Context	H1985	H1986	H1987	H1988	1990	H1991	H1992	H1997	H1998	H1999	H2000	Period Sum	H1211甲	F66:S7	H1672①	H1906	H1916机	H1957	H1958	H1959	H1963	H1965-桶	H1966	H1975上桶	H1975中桶	H1976桶	H1981-2	Period Sum	DT1514⑤:S1	H1595	H1606①：S1	H1615	H1620①：S1	H1632②：S1	H1633②：S1	H1634	H1645①	H1649①	H1656②	H1656③	H1780	H1818	H1822桶	H1835	H1853桶	H1867
wetland weeds	upland weeds	other weeds	Period	Pre-Yangshao	Pre-Yangshao	Pre-Yangshao	Pre-Yangshao	Pre-Yangshao	Pre-Yangshao	Pre-Yangshao	Pre-Yangshao	Pre-Yangshao	Pre-Yangshao	Pre-Yangshao	Pre-Yangshao	Yangshao	Yangshao	Yangshao	Yangshao	Yangshao	Yangshao	Yangshao	Yangshao	Yangshao	Yangshao	Yangshao	Yangshao	Yangshao	Yangshao	Yangshao	Yangshao	Qujialing	Qujialing	Qujialing	Qujialing	Qujialing	Qujialing	Qujialing	Qujialing	Qujialing	Qujialing	Qujialing	Qujialing	Qujialing	Qujialing	Qujialing	Qujialing	Qujialing	Qujialing
			sample vol (L)	168.5	55	77.5	28.5	36	18	15	54.5	27	28.5	182.5	691	35	15	15	27	8	20	40	22	15	15	15	15	15	17	20	294	15	15	15	15	15	15	15	15	15	15	15	15	15	19.5	24	6	14	12.5
			CEREALS 谷物类
			Oryza sativa grain	1				1			1		1	18	22	64			0	4	108	46	0			0				1	223					4		1	3		2			0	0	226	0		6
			Oryza sativa frags	34	5	2	2	4		45	5			32	129	0			0	7	27	0	0	2		1	1	1		XX	39	7	1	10	31	6	17	5	38	7	1	59	6	0	1	XX	0	4	21
			cf. Oryza frags	3										16	19	0			0		0	0	0			0																		0	0		0		0
			Oryza spikelet base (charred)domestic	1				1		24	1	1	1	277	306							27			1	1	1				30				1					1		3			2	7			3
			Oryza spikelet base (charred)wild											55	55	1						3									4															1
			Oryza spikelet base (charred)w/d	2				5		4	1		7	111	130						1	4									5															1
			Oryza spikelet base (charred) immature	1				1		18				5	25
			Oryza husk frags (charred)							4					4
			Setaria italica grain												0	165					2	18		4		1	2				192	2	5	2	0	3	0	5	7	8	1	0	0		1		1	6
			Panicum miliaceum grain												0	185					1	38	1				1	1			227
			Panicum small (immature)											1	1
			Triticum sp. (FT) grain												0
			cf. Triticum grain frags												0
			Tritricum rachis												0
			OTHER CROPS其他作物类												0
			Glycine max/soja seeds												0
			cf. Glycine max/soja seed frags											2	2
			Cucumis sp.												0	1														2	3
			TREE FRUITS 果实类
			Cyclobalanopsis sp./ Quercus sp.											116	116
			Trapa natans												0	3						1									4
			Amygdalus persica endocarp frags												0
			cf. Armeniaca vulgaris endocarp frags												0
			Diospyros sp.
			Rubus sp.												0															1	1															4
			large fruit seed, indet. Type	9											9
			indet endocarp fragment												0
			Grasses
			Setaria sp.							7				4	11	361				2	4	64	9				11	6			457	4		2	4		2	4	10						14	16	1	10	2
			Setaria cf. viridis												0						1	7									8														2
			setaria sp. immature												0
			Panicum sp.											3	3																	3		2		1			3		1	2
			cf. Eriochloa sp.												0						1										1
			Echinochloa crusgalli												0						4	4									8							2
			Agrostis sp.											1	1
			Digitaria sp.								1			1	2	1			1		2	7	2	1		1	1				16						1			2				7	2	3	1
			cf.Pennisetum alopecuroides												0
			Alopecurus sp.												0
			Eragrostis sp.												0
			Phleum sp.												0
			Eleusine indica												0				1	2										1	4							1							4			4
			cf. Bromus sp.												0
			large grass spikelet												0
			grass infloresence												0
			indet small grasses												0			1													1				3											1
			Sedges
			Cyperus sp.												0	1						3				1					5			2	1	1										2	3		1
			Scripus sp.												0							3									3			2		1			1	1						5			3
			Scirpus triangulatus												0									2							2
			Eleocharis sp.												0
			Fimbrystylis dichotoma （siliceaous）												0											1					1	1		1		1000				1
			polygonaceae
			Rumex sp.												0								1	1							2															2
			Polygonaceae							2			1		3	1															1
			other weeds
			Amaranthaceae				1								1				7	2						2					11				1			2		5				21	4	1
			Chenopodiaceae									1		3	4					1	1			2		2					6					1	1		3		1			2	9	1	1	3
			Euphorbiaceae												0
			Euphorbia cf. helioscopia												0
			Humulus scandens												0
			Xanthium sp.												0
			Potulacaceae												0	3															3			1										1		2		1
			Mollugniaceae												0
			Perilla frutescens												0							1									1
			cf. Stachys sp.												0
			Oxalis corniculata												0																														2
			Galium sp.											2	2																				2
			Geraniaceae												0
			Verbenaceae												0																								1
			Juncus sp.												0
			cf. Dianthus sp.												0																					1
			cf. Silene sp.												0
			Labiatae												0			1				1									2
			Asteraceae												0
			Brassicaceae												0
			Solanaceae												0							1	1					1			3
			Legume	2										1	3	1							1	1						3	6							1								9
			Leguminosae pod												0
			indet Seeds	13				1	3	10			2		29			6		18	4	34	12		1	7				11	93														10	13	8
			Sample Total items	66	5	2	3	13	3	114	9	2	12	648	877	787	0	8	9	36	156	262	27	13	2	17	17	9	0	19	1362	17	6	22	43	1018	21	21	66	25	6	64	6	31	51	294	15	28	36
[truncated: 83 more columns]
